# Supplementary material for: FaesAP3_1 Regulates the FaesELF3 Gene Involved in Filament-Length Determination of Long-Homostyle Fagopyrum esculentum
Source: Int J Mol Sci. 2022 Nov 19;23(22):14403. doi: 10.3390/ijms232214403 (PMC9694435; doi:10.3390/ijms232214403)
Supplement: Supplementary file 1 [file ijms-23-14403-s001.zip]

Archive with 1 entries (1 files):
- ijms-2015944-supplementary.pdf
